# Supplementary material for: Nickel-Driven Electrochemical Upgrading of Kraft Lignin to Value-Added Aliphatic and Phenolic Products
Source: Molecules. 2025 Jun 11;30(12):2544. doi: 10.3390/molecules30122544 (PMC12195935; doi:10.3390/molecules30122544)
Supplement: Supplementary file 1 [file molecules-30-02544-s001.zip]

Archive with 1 entries (1 files):
- molecules-3672219-supplementary.pdf
